# Supplementary material for: Divergent hepaciviruses, delta-like viruses, and a chu-like virus in Australian marsupial carnivores (dasyurids)
Source: Virus Evol. 2023 Oct 14;9(2):vead061. doi: 10.1093/ve/vead061 (PMC10630069; doi:10.1093/ve/vead061)
Supplement: vead061_Supp [file vead061_supp.zip]

Archive with 2 entries (2 files):
- sup_table_1_SRA_IDs_screened.xlsx
- Supplementary figure 1_ccmetagen_Krona_plots.png
